# Supplementary material for: Differential Angiogenic Potential of 3-Dimension Spheroid of HNSCC Cells in Mouse Xenograft
Source: Int J Mol Sci. 2021 Jul 31;22(15):8245. doi: 10.3390/ijms22158245 (PMC8348975; doi:10.3390/ijms22158245)
Supplement: Supplementary file 1 [file ijms-22-08245-s001.zip]

Archive with 5 entries (5 files):
- Suppl data-Table & Figure-2021-0608.pdf
- Video1.mp4
- Video2.mp4
- Video3.mp4
- Video4.mp4
